# Supplementary material for: Serum Clusterin Concentration and Its Glycosylation Changes as Potential New Diagnostic Markers of SARS-CoV-2 Infection and Recovery Process
Source: Int J Mol Sci. 2024 Apr 10;25(8):4198. doi: 10.3390/ijms25084198 (PMC11049940; doi:10.3390/ijms25084198)
Supplement: Supplementary file 1 [file ijms-25-04198-s001.zip]

Archive with 1 entries (1 files):
- ijms-2926399-supplementary.pdf
